# Supplementary material for: Gut Microbiota Associated with Gestational Health Conditions in a Sample of Mexican Women
Source: Nutrients. 2022 Nov 14;14(22):4818. doi: 10.3390/nu14224818 (PMC9696207; doi:10.3390/nu14224818)
Supplement: Supplementary file 1 [file nutrients-14-04818-s001.zip]

Archive with 1 entries (1 files):
- nutrients-2001080-supplementary.pdf
